# Supplementary material for: Carbon and Nitrogen Sources Influence Parasitic Responsiveness in Trichoderma atroviride NI-1
Source: J Fungi (Basel). 2024 Sep 26;10(10):671. doi: 10.3390/jof10100671 (PMC11508198; doi:10.3390/jof10100671)
Supplement: Supplementary file 1 [file jof-10-00671-s001.zip]

Archive with 1 entries (1 files):
- jof-3206275-supplementary.pdf
